# Supplementary material for: Construction of a g-C3N4/Bi(OH)3 Heterojunction for the Enhancement of Visible Light Photocatalytic Antibacterial Activity
Source: Int J Mol Sci. 2024 Feb 3;25(3):1872. doi: 10.3390/ijms25031872 (PMC10856445; doi:10.3390/ijms25031872)
Supplement: Supplementary file 1 [file ijms-25-01872-s001.zip]

Archive with 1 entries (1 files):
- ijms-2794795-supplementary.pdf
